# Supplementary material for: Mycobacterium tuberculosis is less likely to acquire pathogenic mutations during latent infection than during active disease
Source: Microbiol Spectr. 2024 May 24;12(7):e04289-23. doi: 10.1128/spectrum.04289-23 (PMC11218478; doi:10.1128/spectrum.04289-23)
Supplement: Supplemental material — Tables S1 to S6. [file spectrum.04289-23-s0002.xlsx]

## Sheet: TABLE_S1
Table S1. The size of assembled genomes in the Mtb population analyzed in this study
Pair ID	1st sample name	1st sample genome size	2nd sample name	2nd sample genome size
1	JPN-OP-1-1	4413453	JPN-OP-1-2	4413452
2	JPN-OP-2-1	4414414	JPN-OP-2-2	4414307
3	JPN-OP-3-1	4421842	JPN-OP-3-2	4421838
4	JPN-OP-4-1	4392424	JPN-OP-4-2	4392417
5	JPN-OP-5-1	4403154	JPN-OP-5-2	4403304
6	JPN-OP-6-1	4416326	JPN-OP-6-2	4416285
7	JPN-OP-7-1	4400791	JPN-OP-7-2	4400839

## Sheet: TABLE_S2
Table S2. Number of predicted genes in the Mtb population analyzed in this study
	Number of genes
Core genes (95% <= strains <= 100%)	3971
Shell genes (15% <= strains < 95%)	71
Cloud genes (0% <= strains < 15%)	47
Total genes (0% <= strains <= 100%)	4089

## Sheet: TABLE_S3
Table S3. Sequence sample list obtained from NCBI Sequence Read Archive
Patient ID	Year	References	Run ID1	Run ID2	Type	Analyzed
1	0.589041	26	ERR1750873	ERR1750874	Active	No (<2years)
2	0.545205	26	ERR1750875	ERR1750876	Active	No (<2years)
3	0.550685	26	ERR1750877	ERR1750878	Active	No (<2years)
4	0.378082	26	ERR1750879	ERR1750880	Active	No (<2years)
6	0.786301	26	ERR1750883	ERR1750884	Active	No (<2years)
7	0.512329	26	ERR1750885	ERR1750886	Active	No (<2years)
8	0.526027	26	ERR1750887	ERR1750888	Active	No (<2years)
10	0.767123	26	ERR1750891	ERR1750892	Active	No (<2years)
11	1.52055	26	ERR1750893	ERR1750894	Active	No (<2years)
12	0.931507	26	ERR1750895	ERR1750896	Active	No (<2years)
13	0.712329	26	ERR1750897	ERR1750898	Active	No (<2years)
14	0.567123	26	ERR1750899	ERR1750900	Active	No (<2years)
15	1.49041	26	ERR1750901	ERR1750902	Active	No (<2years)
16	0.509589	26	ERR1750903	ERR1750904	Active	No (<2years)
20	0.641096	26	ERR1750911	ERR1750912	Active	No (<2years)
21	0.663014	26	ERR1750913	ERR1750914	Active	No (<2years)
23	1.49589	26	ERR1750917	ERR1750918	Active	No (<2years)
24	1.00548	26	ERR1750919	ERR1750920	Active	No (<2years)
26	0.832877	26	ERR1750923	ERR1750924	Active	No (<2years)
30	0.509589	26	ERR1750931	ERR1750932	Active	No (<2years)
32	0.665753	26	ERR1750935	ERR1750936	Active	No (<2years)
34	0.736986	26	ERR1750939	ERR1750940	Active	No (<2years)
1117N	1.41667	22	ERR171155	ERR171154	Active	No (<2years)
2014W	3	22	ERR108127	ERR108128	Active	Yes
2020E	3	22	ERR108130	ERR108129	Active	Yes
2027W	4	22	ERR108131	ERR108132	Active	Yes
2028K	2.16667	22	ERR108133	ERR108134	Active	Yes
2041Q	2.16667	22	ERR108135	ERR108136	Active	Yes
2043R	3	22	ERR108137	ERR108138	Active	Yes
2047T	2.16667	22	ERR966621	ERR108140	Active	Unrelated strains or mixed infection
2050N	2.16667	22	ERR108141	ERR108142	Active	Yes
3018C	4	22	ERR108143	ERR108144	Active	Unrelated strains or mixed infection
3047X	2.16667	22	ERR108146	ERR108145	Active	Yes
3058W	3	22	ERR108148	ERR108147	Active	Yes
3061R	3	22	ERR108149	ERR108150	Active	Yes
3100U	5	22	ERR108152	ERR108151	Active	Unrelated strains or mixed infection
3103J	2.16667	22	ERR108154	ERR108153	Active	Unrelated strains or mixed infection
3117W	2.16667	22	ERR108155	ERR108156	Active	Yes
3129J	2.16667	22	ERR108157	ERR108158	Active	Yes
3143B	3	22	ERR108161	ERR108162	Active	Yes
3147D	4	22	ERR108164	ERR108163	Active	Yes
3149E	3	22	ERR108165	ERR108166	Active	Yes
3157Q	2.16667	22	ERR966620	ERR108168	Active	Unrelated strains or mixed infection
3162L	3	22	ERR171166	ERR171167	Active	Unrelated strains or mixed infection
3644X	1.41667	22	ERR171159	ERR171158	Active	No (<2years)
4023C	3	22	ERR108171	ERR108172	Active	Yes
4024R	4	22	ERR108173	ERR108174	Active	Yes
4063W	3	22	ERR171144	ERR171145	Active	Yes
4068M	3	22	ERR171132	ERR171133	Active	Yes
4078X	5	22	ERR966619	ERR171141	Active	Unrelated strains or mixed infection
4084F	5	22	ERR171130	ERR171131	Active	Yes
4098U	4	22	ERR171138	ERR171139	Active	Yes
4137X	3	22	ERR108175	ERR108176	Active	Yes
4144U	3	22	ERR108177	ERR108178	Active	Yes
4146V	3	22	ERR108179	ERR108180	Active	Yes
4154E	3	22	ERR108181	ERR108182	Active	Yes
4161B	2.16667	22	ERR108183	ERR108184	Active	Yes
4241M	2.16667	22	ERR108185	ERR108186	Active	Yes
5017Y	2.16667	22	ERR171128	ERR171129	Active	Yes
KPS_1	0.920548	24	ERR182021	ERR181711	Active	No (<2years)
KPS_10	8.99452	24	ERR036189	ERR163985	Active	Yes
KPS_11	2.35068	24	ERR216977	ERR473347	Active	Unrelated strains or mixed infection
KPS_13	1.61918	24	ERR212075	ERR221577	Active	No (<2years)
KPS_15	1.47397	24	ERR221552	ERR161092	Active	No (<2years)
KPS_16	0.79726	24	ERR212065	ERR212070	Active	No (<2years)
KPS_17	1.27671	24	ERR245671	ERR181736	Active	No (<2years)
KPS_18	10.0411	24	ERR037517	ERR181818	Active	Unrelated strains or mixed infection
KPS_2	4.91233	24	ERR212067	ERR773785	Active	Unrelated strains or mixed infection
KPS_20	1.56164	24	ERR163986	ERR182014	Active	No (<2years)
KPS_21	1.03562	24	ERR181993	ERR212062	Active	No (<2years)
KPS_22	2.59726	24	ERR163961	ERR181751	Active	Yes
KPS_23	0.772603	24	ERR212017	ERR245805	Active	No (<2years)
KPS_24	2.67397	24	ERR245678	ERR216939	Active	Unrelated strains or mixed infection
KPS_25	2.35342	24	ERR181935	ERR245725	Active	Unrelated strains or mixed infection
KPS_26	2.16438	24	ERR126604	ERR212142	Active	Yes
KPS_27	0.994521	24	ERR245676	ERR181800	Active	No (<2years)
KPS_28	1.0137	24	ERR161063	ERR181910	Active	No (<2years)
KPS_29	6.94247	24	ERR176461	ERR163962	Active	Unrelated strains or mixed infection
KPS_3	0.983562	24	ERR212061	ERR212068	Active	No (<2years)
KPS_30	3.74247	24	ERR176598	ERR126598	Active	Unrelated strains or mixed infection
KPS_31	15.8548	24	ERR176735	ERR773799	Active	Unrelated strains or mixed infection
KPS_32	4.67945	24	ERR212098	ERR163989	Active	Unrelated strains or mixed infection
KPS_34	1.81644	24	ERR212063	ERR245729	Active	No (<2years)
KPS_35	1.91781	24	ERR036195	ERR037482	Active	No (<2years)
KPS_36	2.25753	24	ERR176575	ERR176646	Active	Unrelated strains or mixed infection
KPS_37	1.11507	24	ERR161197	ERR221556	Active	No (<2years)
KPS_38	1.59178	24	ERR245652	ERR182054	Active	No (<2years)
KPS_39	2.73425	24	ERR037467	ERR473284	Active	Yes
KPS_4	1.5589	24	ERR190350	ERR163987	Active	No (<2years)
KPS_40	5.88767	24	ERR245804	ERR181742	Active	Yes
KPS_41	1.47397	24	ERR176764	ERR176535	Active	No (<2years)
KPS_42	4.23288	24	ERR036248	ERR221535	Active	Yes
KPS_43	0.986301	24	ERR211990	ERR181932	Active	No (<2years)
KPS_45	3.8137	24	ERR212025	ERR212053	Active	Unrelated strains or mixed infection
KPS_46	2.20822	24	ERR176649	ERR190334	Active	Unrelated strains or mixed infection
KPS_48	1.14247	24	ERR245667	ERR161074	Active	No (<2years)
KPS_49	1.65205	24	ERR176731	ERR176657	Active	No (<2years)
KPS_5	0.769863	24	ERR037522	ERR212078	Active	No (<2years)
KPS_50	6.46575	24	ERR181877	ERR245654	Active	Unrelated strains or mixed infection
KPS_53	0.942466	24	ERR221586	ERR221590	Active	No (<2years)
KPS_56	1.35068	24	ERR245774	ERR181868	Active	No (<2years)
KPS_57	0.857534	24	ERR245698	ERR126602	Active	No (<2years)
KPS_58	0.90137	24	ERR182020	ERR181735	Active	No (<2years)
KPS_59	13.7479	24	ERR164014	ERR473286	Active	Unrelated strains or mixed infection
KPS_60	0.936986	24	ERR176585	ERR190380	Active	No (<2years)
KPS_62	2.12877	24	ERR245702	ERR181854	Active	Unrelated strains or mixed infection
KPS_63	11.1288	24	ERR176729	ERR181857	Active	Unrelated strains or mixed infection
KPS_64	7.86575	24	ERR176638	ERR181965	Active	Unrelated strains or mixed infection
KPS_65	1.07397	24	ERR161198	ERR161099	Active	No (<2years)
KPS_66	1.20548	24	ERR161106	ERR181971	Active	No (<2years)
KPS_67	5.04658	24	ERR181680	ERR216962	Active	Unrelated strains or mixed infection
KPS_68	1	24	ERR176472	ERR181875	Active	No (<2years)
KPS_69	1.40822	24	ERR181867	ERR176717	Active	No (<2years)
KPS_7	1.48493	24	ERR161165	ERR161075	Active	No (<2years)
KPS_70	2.18082	24	ERR176623	ERR176794	Active	Unrelated strains or mixed infection
KPS_71	1.39178	24	ERR176471	ERR212007	Active	No (<2years)
KPS_72	1.26575	24	ERR176787	ERR161155	Active	No (<2years)
KPS_73	5.3726	24	ERR212090	ERR323049	Active	Unrelated strains or mixed infection
KPS_74	2.66575	24	ERR181956	ERR161043	Active	Yes
KPS_75	1.34247	24	ERR221543	ERR161117	Active	No (<2years)
KPS_77	3.46575	24	ERR221551	ERR182011	Active	Yes
KPS_78	6.15616	24	ERR161069	ERR126634	Active	Unrelated strains or mixed infection
KPS_79	3.36986	24	ERR176457	ERR181776	Active	Yes
KPS_8	0.961644	24	ERR245837	ERR181941	Active	No (<2years)
KPS_80	4.62466	24	ERR182056	ERR124649	Active	Unrelated strains or mixed infection
KPS_81	1.32055	24	ERR182044	ERR181715	Active	No (<2years)
KPS_82	1.64932	24	ERR181713	ERR181852	Active	No (<2years)
KPS_83	1.2	24	ERR181827	ERR212156	Active	No (<2years)
KPS_84	1.68767	24	ERR473307	ERR736847	Active	No (<2years)
KPS_9	1.17534	24	ERR245836	ERR212054	Active	No (<2years)
P000026	2	25	ERR040087	ERR046770	Active	Yes
P000027	2	25	ERR038298	ERR046769	Active	Yes
P000030	3	25	ERR025847	ERR039344	Active	Yes
P000035	2	25	ERR046783	ERR072072	Active	Unrelated strains or mixed infection
P000048	1	25	ERR046948	ERR046929	Active	No (<2years)
P000056	2	25	ERR046907	ERR046905	Active	Yes
P000059	0	25	ERR046933	ERR046918	Active	No (<2years)
P000071	3	25	ERR046986	ERR046825	Active	Yes
P000075	1	25	ERR046776	ERR046778	Active	No (<2years)
P000076	3	25	ERR039323	ERR046914	Active	Yes
P000089	3	25	ERR039346	ERR046904	Active	Yes
P000094	4	25	ERR046939	ERR046730	Active	Yes
P000095	2	25	ERR046852	ERR046853	Active	Yes
P000128	6	25	ERR039325	ERR046906	Active	Yes
P000155	4	25	ERR046821	ERR046796	Active	Yes
P000156	8	25	ERR025846	ERR046922	Active	Yes
P000176	4	25	ERR046798	ERR046799	Active	Yes
P000183	2	25	ERR039337	ERR039338	Active	Yes
P000189	1	25	ERR046779	ERR046780	Active	No (<2years)
P000225	2	25	ERR038294	ERR046795	Active	Yes
P000226	2	25	ERR046800	ERR046790	Active	Unrelated strains or mixed infection
P000227	6	25	ERR046791	ERR046913	Active	Yes
P000259	0	25	ERR047012	ERR047010	Active	No (<2years)
P000263	1	25	ERR047009	ERR046998	Active	No (<2years)
P000267	0	25	ERR072030	ERR047007	Active	No (<2years)
P000271	1	25	ERR072029	ERR072025	Active	No (<2years)
P000272	4	25	ERR072026	ERR072040	Active	Yes
P000273	3	25	ERR072032	ERR072031	Active	Yes
P000276	1	25	ERR072037	ERR047013	Active	No (<2years)
P000320	2	25	ERR072089	ERR072090	Active	Yes
P043	0.227397	23	ERR369609	ERR369612	Active	No (<2years)
P052	2.83836	23	ERR369616	ERR369656	Active	Yes
P062	0.0630137	23	ERR369621	ERR502246	Active	No (<2years)
P108	0.0958904	23	ERR502262	ERR600640	Active	No (<2years)
P160	0.134247	23	ERR369659	ERR502278	Active	No (<2years)
P164	1.40274	23	ERR600655	ERR502299	Active	No (<2years)
P179	0.0246575	23	ERR502282	ERR369670	Active	No (<2years)
P221	0.364384	23	ERR502300	ERR502308	Active	No (<2years)
P227	2.84384	23	ERR369693	ERR502363	Active	Yes
P233	2.33699	23	ERR502307	ERR502360	Active	Yes
P251	1.33699	23	ERR369703	ERR600658	Active	No (<2years)
P288	1.38904	23	ERR502333	ERR502366	Active	No (<2years)
P305	0.0219178	23	ERR502347	ERR600659	Active	No (<2years)
P316	4.02466	23	ERR502356	ERR369756	Active	Yes
P318	0.0657534	23	ERR502358	ERR502359	Active	No (<2years)
P355	1.63014	23	ERR502394	ERR369739	Active	No (<2years)
P367	0.69863	23	ERR369721	ERR502404	Active	No (<2years)
P372	0.350685	23	ERR369725	ERR502405	Active	No (<2years)
P377	0.241096	23	ERR369729	ERR502407	Active	No (<2years)
A-E	7.5	20	DRR249153	DRR249157	Latent	Yes
CA3001	3.72055	18	SRR7276713	SRR7276697	Latent	Yes
CA3010	3.33973	18	SRR7276712	SRR7276669	Latent	Yes
CA3038	5.04384	18	SRR7276715	SRR7276668	Latent	Yes
CA3043	0.832877	18	SRR7276714	SRR7276685	Latent	No (<2years)
CA3046	4.81918	18	SRR7276709	SRR7276695	Latent	Yes
CA3050	1.68767	18	SRR7276717	SRR7276684	Latent	No (<2years)
CA3051	3.30959	18	SRR7276716	SRR7276673	Latent	Yes
CA3061	2.03288	18	SRR7276679	SRR7276672	Latent	Yes
CA3064	1.31233	18	SRR7276678	SRR7276675	Latent	No (<2years)
CA3077	1.09315	18	SRR7276677	SRR7276674	Latent	No (<2years)
CA3078	2.1589	18	SRR7276676	SRR7276687	Latent	Yes
E-F	2.8	20	DRR249157	DRR249158	Latent	Yes
SE3001	0.0356164	18	SRR7276683	SRR7276686	Latent	No (<2years)
SE3010	3.66575	18	SRR7276682	SRR7276698	Latent	Yes
SE3013	5.23014	18	SRR7276681	SRR7276699	Latent	Yes
SE3031	4.51781	18	SRR7276680	SRR7276700	Latent	Yes
SE3035	3.15342	18	SRR7276671	SRR7276701	Latent	Yes
SE3063	0.178082	18	SRR7276670	SRR7276702	Latent	No (<2years)
VT3010	0.00273973	18	SRR7276703	SRR7276690	Latent	No (<2years)
VT3046	2.22466	18	SRR7276708	SRR7276692	Latent	Yes
VT3050	0.890411	18	SRR7276691	SRR7276704	Latent	No (<2years)
VT3059	0.0931507	18	SRR7276688	SRR7276705	Latent	No (<2years)
VT3067	2.8411	18	SRR7276689	SRR7276706	Latent	Yes
VV3010	4.72055	18	SRR7276711	SRR7276693	Latent	Yes
VV3012	3.72329	18	SRR7276694	SRR7276707	Latent	Yes
VV3015	0.841096	18	SRR7276710	SRR7276696	Latent	No (<2years)
link1	33	15	ERR979062	ERR979068	Latent	No (>33years)
link2	33	15	ERR979063	ERR979069	Latent	No (>33years)

## Sheet: TABLE_S4
Table S4. Average coverages of Illumina reads analyzed in this study
Patient ID	1st	2nd
2014W	180.034	93.9174
2020E	95.0342	87.6473
2027W	85.6131	116.979
2028K	115.339	100.668
2041Q	104.864	98.4221
2043R	99.8695	79.814
2050N	98.0026	106.688
3047X	100.492	87.2324
3058W	98.0923	90.2979
3061R	77.812	82.2826
3117W	77.0906	90.2038
3129J	75.49	142.051
3143B	76.8972	77.9542
3147D	86.5802	73.207
3149E	89.2311	100.074
4023C	88.4441	127.75
4024R	78.3476	68.875
4063W	165.514	189.139
4068M	132.69	90.6606
4084F	239.751	143.934
4098U	98.4882	119.58
4137X	79.6172	83.8933
4144U	86.3375	79.283
4146V	103.137	80.7634
4154E	94.0142	84.5732
4161B	84.5313	133.899
4241M	84.048	70.7777
5017Y	128.328	94.0151
KPS_10	264.876	89.054
KPS_22	58.6428	53.0059
KPS_26	236.415	158.485
KPS_39	221.799	67.2532
KPS_40	254.091	53.3041
KPS_42	110.787	70.7401
KPS_74	84.7866	97.9653
KPS_77	75.1699	64.1353
KPS_79	79.099	138.323
P000026	256.953	121.965
P000027	201.671	179.799
P000030	91.1342	201.709
P000056	152.593	187.393
P000071	51.8523	110.943
P000076	131.61	75.3878
P000089	190.594	128.702
P000094	122.861	212.636
P000095	140.295	131.125
P000128	169.742	159.251
P000155	146.797	162.3
P000156	138.18	124.888
P000176	108.873	127.353
P000183	246.184	220.603
P000225	170.912	177.235
P000227	77.4437	85.0298
P000272	82.4293	91.9678
P000273	77.3351	86.8971
P000320	87.2874	81.6281
P052	104.447	101.053
P227	100.05	71.2935
P233	67.7447	67.762
P316	71.3156	94.9678
CHR1	111.77	121.194
CHR2	92.965	96.7244
CHR3	88.1138	100.219
CHR4	95.5963	86.8779
CHR5	100.202	97.1802
CHR6	76.156	88.4314
CHR7	80.9129	88.4314
CHR8	94.0308	67.1688
A-E	107.307	143.305
E-F	143.305	179.015
CA3001	407.429	350.857
CA3010	500.823	223.343
CA3038	433.74	191.772
CA3046	436.802	403.077
CA3051	447.839	352.019
CA3061	380.588	442.513
CA3078	454.73	401.733
SE3010	420.005	378.918
SE3013	457.852	367.045
SE3031	415.304	427.117
SE3035	480.195	402.748
VT3046	380.178	459.552
VT3067	425.439	373.983
VV3010	414.319	457.547
VV3012	203.231	343.591
JPN-OP1	144.541	210.55
JPN-OP2	212.584	146.448
JPN-OP3	221.241	203.063
JPN-OP4	228.362	165.967
JPN-OP5	166.414	200.233
JPN-OP6	210.643	194.352
JPN-OP7	147.062	152.474

## Sheet: TABLE_S5
Table S5. Detected SNPs related to antimicrobial resistance
		Mutations		Genes
		SNPs	Samples	SNPs	Samples
LTBI	fSNP	0/32	0/24	1/32	1/24
	aSNP	2/54	1/24	5/54	3/24
Active disease	fSNP	2/110	2/69	14/110	8/69
	aSNP	2/355	2/69	18/355	11/69
Detected SNPs were compared to WHO mutation catalog.
If the detected SNPs corresponded to the mutations in the catalog, they were considered as mutations.
If the detected SNPs did not correspond to the mutations in the catalog but were involved in the corresponding genes, they were considered as genes.
Corresponding SNPs and samples containing the SNPs were counted as SNPs and samples, respectively.
The denominator and numerator represent the count and input numbers, respectively.
No significant differences were detected between LTBI and active disease (p >0.05 by Fisher’s exact test).

## Sheet: TABLE_S6
Table S6. Detected VNTR from LTBI pairs
Patient pairs	Position	Description	VNTR loci
2	1636154	pe-pgrs28	N.A.
2	1983314	ppe24	QUB-18
5	2163445	ppe34	QUB-11A
5	3232760	Intergenic of amt-fts	QUB-3232
The four structural variants detected in the Mtb population from the seven LTBI patient pairs.
Position and description are according to H37Rv strain.
Loci names were given if the variants were included in variable number of tandem repeats loci.
